# Supplementary material for: Antioxidant–Anti-Inflammatory Evaluation of a Polyherbal Formula
Source: Pharmaceuticals (Basel). 2022 Jan 18;15(2):114. doi: 10.3390/ph15020114 (PMC8874475; doi:10.3390/ph15020114)
Supplement: Supplementary file 1 [file pharmaceuticals-15-00114-s001.zip]

Archive with 1 entries (1 files):
- pharmaceuticals-1475152-supplementary.pdf
